# Supplementary material for: Ethylene modulates translation dynamics in Arabidopsis under submergence via GCN2 and EIN2
Source: Sci Adv. 2022 Jun 3;8(22):eabm7863. doi: 10.1126/sciadv.abm7863 (PMC9166634; doi:10.1126/sciadv.abm7863)
Supplement: Supplementary file 2 — Tables S1 and S2 [file sciadv.abm7863_tables_s1_and_s2.zip]

Archive with 2 entries (2 files):
- sciadv.abm7863_table_s1.xlsx
- sciadv.abm7863_table_s2.xlsx
