# Supplementary material for: Ethylene modulates translation dynamics in Arabidopsis under submergence via GCN2 and EIN2
Source: Sci Adv. 2022 Jun 3;8(22):eabm7863. doi: 10.1126/sciadv.abm7863 (PMC9166634; doi:10.1126/sciadv.abm7863)
Supplement: Supplementary file 2 — Tables S1 and S2 [file sciadv.abm7863_tables_s1_and_s2.zip › sciadv.abm7863_table_s1.xlsx]

## Sheet: 1_Lines
Table S1. The mutants and transgenic lines used in this study
Mutant lines
Lines	Gene	GK/SALK number	Genetic background
gcn2	GCN2	GK-862-B02	Col-0
2α-	eIF2α (At2g40290)	SALK025426	Col-0
5α-	eIF2α (At5g05470)	SALK065838	Col-0
ein2-5	EIN2	ein2-5	Col-0
etr1-1	ETR1	etr1-1 (CS237)	Col-0
etr1-3	ETR1	etr1-3 (CS3070)	Col-0
ein3/eil1	EIN3, EIL1		Col-0
g2e2	GCN2, EIN2		Col-0
Overexpression lines
Lines	Genotyoe	Plasmid constrcution	Binary vector	Genetic background
EIN3-GPF	p35S::EIN3-GPF	p35S::EIN3-GPF		ein3/eil1
gC9	p35S::GCN2	p35S::GCN2	pEarleyGate 101	gcn2
gC14	p35S::GCN2	p35S::GCN2	pEarleyGate 101	gcn2
2α+-1	8-eIF2α(2g)/2g5g	peIF2α(2g)::eIF2α(2g)	pMDC123	eif2α(2g)/eif2α(5g)
2α+-2	9-eIF2α(2g)/2g5g	peIF2α(2g)::eIF2α(2g)	pMDC123	eif2α(2g)/eif2α(5g)
2αS56A-1	2-eIF2α(2gS56A)/2g5g	peIF2α(2g)::eIF2α(2gS56A)	pMDC123	eif2α(2g)/eif2α(5g)
2αS56A-2	10-eIF2α(2gS56A)/2g5g	peIF2α(2g)::eIF2α(2gS56A)	pMDC123	eif2α(2g)/eif2α(5g)
