# Supplementary material for: Ethylene modulates translation dynamics in Arabidopsis under submergence via GCN2 and EIN2
Source: Sci Adv. 2022 Jun 3;8(22):eabm7863. doi: 10.1126/sciadv.abm7863 (PMC9166634; doi:10.1126/sciadv.abm7863)
Supplement: Supplementary file 2 — Tables S1 and S2 [file sciadv.abm7863_tables_s1_and_s2.zip › sciadv.abm7863_table_s2.xlsx]

## Sheet: 2_primers
Table S2. The Primer used in this study
Gene Name	AGI number	Forward primer (5' to 3')	Reverse primer (5' to 3')
Primers for gemomic DNA PCR
LBb1.3		ATTTTGCCGATTTCGGAAC
GK BP_8474		ATAATAACGCTGCGGACATCTACA
GK-862-B02-LP	At3g59410	TCTGGGACATCTAATGATGGC
GK-862-B02-RP	At3g59410		TAAACTGATGTGAGGTTGGGC
SALK 025426 LP	At2g40290	ATCTGCATCTTCGGAGACATC
SALK 025426 RP	At2g40290		TTGCTCCACCTCTGTATGTCC
SALK 065838 LP	At5g05470	TCCCTCATCACCACTCATTTC
SALK 065838 LP-3	At5g05470	ATCGTTGCGGCTAATGGGG
SALK 065838 RP	At5g05470		AAGCATGGACATGCTTTTGAG
SALK 065838 RP-2	At5g05470		GTGTGTACCTTGGACTGTGTGTTTCA
ein2-5 F	At5g03280	GCTCTTGTTCTTCTCTAGTC
ein2-5 R	At5g03280		GAAGCATCATTGCCACCAAG (NlaIII digest)
ein3-1 F	At3g20770	TACCAAGTATCAAGCGGAG
ein3-1 R	At3g20770		AGGCCACCAATCCTCTTTC (HaeIII digest)
eil1-1 F	At2g27050	GGGAATGGTGGAAAGATAAG
eil1-1 R	At2g27050		CTTTCGCCGTCATCTTATCC
ETR1 F (WT)	At1g66340	TCAGTTTGGTGCTTTTATCGTTCTTTG
ETR1 R (WT)	At1g66340		GAACAAGCATCAACGCAGTAGCAC
etr1-1 R (Mutant)	At1g66340	TCAGTTTGGTGCTTTTATCGTTCTTTA
ETR1 F (WT3)	At1g66340	TCCGATTTCTTCATTGCGATTGC
ETR1 R (WT3)	At1g66340		TCCGATTTCTTCATTGCGATTGT
etr1-3 R(Mutant)	At1g66340	GAACAAGCATCAACGCAGTAGCAC
Primers for Cloning
eIF2α(2g) promoter F	At2g40290	GTCTTGCCAAGTGAGTCTCCG
eIF2α(2g) 3'UTR R	At2g40290		TAAATCTACACACCTATCATTGCCAG
eIF2α(2g) mutation (S56A)F	At2g40290	TTCTCCGAGCTCGCTCGTCGTCGGATCC
eIF2α(2g) mutation (S56A)R	At2g40290		GGATCCGACGACGAGCGAGCTCGGAGAA
GCN2 F	At3g59410	ATGGGTCGCAGCAGTTCG
GCN2 R	At3g59410		TTAGCTCCAAACAGAGGGGTTT
Primers for real-time PCR
Rellina Luciferase F		GGTGCTTGTTTGGCATTTCAT
Rellina Luciferase R			TTTCAGCGTGAACTATTGCTTTGA
Luciferase F		CGCGGAGGAGTTGTGTTTG
Luciferase R			TTTTCTTGCGTCGAGTTTTCC
TUB3 F	At5g62700	GGTTGGTTTTGCTCCTCTCACC
TUB3 R	At5g62700		TAGCGTCCGTGCCTTGGGTC
ADH1 1r	At1g77120	CATGAACAAGGAGCTGGAGCTTG
ADH1 2r	At1g77120		CTCTCCCTTCAGCATGTAATCAAAGG
CML38 S1	At1g76650	AAAGAAGCTAGGAGAATCAAGAACCA
CML38 R1	At1g76650		CCATCAGCATTGAGATCAAAAGC
CML37 S1	At5g42380	GGAAGATGGTAGTGATGAAGAAAGG
CML37 R1	At5g42380		CCCTCCATAACATACATCCCAAA
eIF2α 1r		CATTAGGAGGAGAATGACACCACA
eIF2α 2r			AACTCCATCAAACTGAAAACACTTCA
GCN2 3r	At3g59410	GAGGAGGTGGTGGTTTACTGGTC
GCN2 4r	At3g59410		TAAGACTTGGATCAGGTGTTGGAA
