# Supplementary material for: Ethylene modulates translation dynamics in Arabidopsis under submergence via GCN2 and EIN2
Source: Sci Adv. 2022 Jun 3;8(22):eabm7863. doi: 10.1126/sciadv.abm7863 (PMC9166634; doi:10.1126/sciadv.abm7863)
Supplement: Supplementary file 3 — Data S1 [file sciadv.abm7863_data_s1.zip]

Archive with 1 entries (1 files):
- sciadv.abm7863_data_s1.xlsb
